# Supplementary material for: Fowl Typhoid Outbreak on a Commercial Turkey Farm in Croatia
Source: Microorganisms. 2024 Jan 13;12(1):165. doi: 10.3390/microorganisms12010165 (PMC10821143; doi:10.3390/microorganisms12010165)
Supplement: Supplementary file 1 [file microorganisms-12-00165-s001.zip]

Archive with 1 entries (1 files):
- STable1.xlsx
