# Supplementary material for: Fowl Typhoid Outbreak on a Commercial Turkey Farm in Croatia
Source: Microorganisms. 2024 Jan 13;12(1):165. doi: 10.3390/microorganisms12010165 (PMC10821143; doi:10.3390/microorganisms12010165)
Supplement: Supplementary file 1 [file microorganisms-12-00165-s001.zip › STable1.xlsx]

## Sheet: Sheet1
Sampling	Isolate	Bird	Tissue	Antimicrobial agent
				AML	DO	ENR	FFC	NOR	SXT
				(10 μg)	(30 μg)	(5 μg)	(30 μg)	(30 μg)	(25 μg)
1st	2082	1	lungs	S	R	R	I	R	S
	2083	1	spleen	S	R	R	S	R	S
	2084	1	liver	S	R	R	I	R	S
	2085	2	ileum	S	R	R	I	R	S
	2086	3	liver	S	R	R	I	R	S
	2087	4	duodenum	S	R	R	I	R	S
	2088	5	lungs	S	R	R	I	R	S
2nd	2151	6	liver	S	R	R	S	R	S
	2152	6	spleen	S	R	R	S	R	S
	2153	6	lungs	S	R	R	S	R	S
	2154	6	bone marrow	S	R	R	S	R	S
	2155	7	liver	S	R	R	S	R	S
	2156	7	spleen	S	R	R	S	R	S
	2157	7	lungs	S	R	R	S	R	S
	2158	7	bone marrow	S	R	R	S	R	S
Table S1: Results of the antimicrobial susceptibility assay and data on the origin of each tested strain.
